# Supplementary material for: A Contemporary Mini-Review of Interprofessional Education and Technology-Assisted Management of Dental Emergencies in the Emergency Department
Source: Healthcare (Basel). 2026 Feb 22;14(4):544. doi: 10.3390/healthcare14040544 (PMC12941235; doi:10.3390/healthcare14040544)
Supplement: Supplementary file 1 [file healthcare-14-00544-s001.zip]

Archive with 1 entries (1 files):
- healthcare-4104487-supplementary.pdf
